# Supplementary material for: Warm summers during the Younger Dryas cold reversal
Source: Nat Commun. 2018 Apr 24;9:1634. doi: 10.1038/s41467-018-04071-5 (PMC5915408; doi:10.1038/s41467-018-04071-5)
Supplement: Supplementary file 3 — Supplementary Data 1 [file 41467_2018_4071_MOESM3_ESM.xlsx]

## Sheet: Explanations
Data compilation of multi-proxy July temperature reconstructions used in "Warm summers during the Younger Dryas cold reversal" (Schenk et al. 2018)
Columns	Short names	Additional explanations
A	Site name
B	Country
C	Latitude	in decimal degrees North [°N]
D	Longitude	in decimal degrees East [°E], negative values in decimal degrees West [°W]
E	Altitude [m]	elevation above modern sea-level in meters, according to References
F	Group	Group 1 = insect data, Group 2 = climate indicator plant species
G	T(BA)	July temperature for Bølling-Allerød (BA) [°C]; NaN = missing data
H, L	Taxon or Species	taxon or species used to infer July temperatures
I, M	Type	sub-differentiation of Taxon or Species: B=beetles, CL=chironomid larvae, WF=waterflees, M=macrofossil, P=pollen
J, N	Class	sub-differentiation of Taxon or Species: a=aquatic, e=emergent, t=terrestrial
K	T(YD)	July temperature for Younger Dryas (YD) [°C]; NaN = missing data
O	dT(YD-BA)	July temperature difference of T(YD) minus T(BA) [K]; NaN = missing data
P	References	original data sources; full references are shown in the separate sheet "References"

## Sheet: Data
Site name	Country	Latitude	Longitude	Altitude [m]	Group	T(BA)	Taxon or Species	Type	Class	T(YD)	Taxon or Species	Type	Class	dT(YD-BA)	Reference
Abernethy Forest	UK	57.14	-3.71667	221	Group 1	12.1	Chironomids	CL	a	8.3	Chironomids	CL	a	-3.8	Matthews et al. 2011; Brooks et al. 2012
Cunswick Tarn	UK	54.2	-2.47	135	Group 1	12.6	Chironomids	CL	a	8.3	Chironomids	CL	a	-4.3	Lang et al. 2010
Ech paleolake	France	43.04	-0.05	710	Group 1	16.3582	Chironomids	CL	a	15.436	Chironomids	CL	a	-0.922211	Millet et al. 2012
Egelsee	Switzerland	47.11	8.35	770	Group 1	14.7	Chironomids	CL	a	13.8	Chironomids	CL	a	-0.9	Wehrli et al. 2007; Laroque-Tobler et al. 2010
Fiddaun Lough	Ireland	53.0156	-8.8675	30	Group 1	13.4316	Chironomids	CL	a	9.6656	Chironomids	CL	a	-3.76597	van Ash et al. 2012
Foppe	Switzerland	46.27	8.47	1470	Group 1	12.0042	Chironomids	CL	a	12.4586	Chironomids	CL	a	0.454377	Samartin et al. 2012
Gerzensee	Switzerland	46.5	7.33	603	Group 1	11.9256	Cladocera	WF	a	9.69762	Cladocera	WF	a	-2.22802	Lotter et al. 2000; Lotter et al. 2012
Gransmoor	UK	54.05	-0.18	8	Group 1	13.7	Chironomids	CL	a	10.3	Chironomids	CL	a	-3.4	Walker et al. 1993; Lowe et al. 1995
Hässeldala Port	Sweden	56.16	15.03	60	Group 1	10.7229	Chironomids	CL	a	9.81182	Chironomids	CL	a	-0.911039	Muschitiello et al. 2015
Hawes Water	UK	54.11	-2.48	8	Group 1	12	Chironomids	CL	a	9.3	Chironomids	CL	a	-2.7	Jones et al. 2002; Bedford et al. 2004; Lang et al. 2010
Jansvatnet	Norway	70.65	23.6667	53	Group 1	5.79497	Chironomids	CL	a	5.84068	Chironomids	CL	a	0.04571	Birks et al. 2012
Krakenes	Norway	62.02	5	38	Group 1	9.3	Chironomids	CL	a	7.9	Chironomids	CL	a	-1.4	Birks et al. 1996
Kurjanovas	Latvia	56.5167	27.9833	111	Group 1	13.1039	Chironomids	CL	a	11.2957	Chironomids	CL	a	-1.80817	Veski et al. 2015
Lago di Lavarone	Italy	45.56	11.15	1100	Group 1	14.1741	Chironomids	CL	a	13.7523	Chironomids	CL	a	-0.421778	Filippi et al. 2007; Heiri et al. 2007
Lago Piccolo di Avigliana	Italy	45.03	7.23	365	Group 1	17.9479	Chironomids	CL	a	16.5888	Chironomids	CL	a	-1.35909	Finsinger & Tinner 2006; Laroque & Finsinger 2008
Laguna de la Roya	Spain	42.13	-6.79	1608	Group 1	11.8	Chironomids	CL	a	10.7	Chironomids	CL	a	-1.1	Allen et al. 1996; Muñoz Sobrino et al. 2013
Lake Brazi	Romania	45.23	22.54	1740	Group 1	8.11047	Chironomids	CL	a	8.27616	Chironomids	CL	a	0.165698	Tóth et al. 2012
Lake Hijkermeer	Netherlands	52.53	6.29	14	Group 1	16	Chironomids	CL	a	13.8	Chironomids	CL	a	-2.2	Heiri et al. 2007
Lake Lautrey	France	46.35	5.51	788	Group 1	16.6	Chironomids	CL	a	14.8	Chironomids	CL	a	-1.8	Heiri & Millet 2005; Peyron et al. 2005; Magny et al. 2006
Lake Madjärn	Sweden	58.35	12.1	135	Group 1	9.3	Coleoptera	B	t	7.8	Coleoptera	B	t	-1.5	Björck et al. 1996
Lake Mjällsjön	Sweden	57	12.35	72	Group 1	NaN	Coleoptera	B	t	9.8	Coleoptera	B	t	NaN	Björck et al. 1996
Lake Myklevatnet	Norway	61.55	5.13	123	Group 1	10.263	Chironomids	CL	a	9.00348	Chironomids	CL	a	-1.25949	Nesje et al. 2014
Lake Torreberga	Sweden	55.37	13.14	7	Group 1	NaN	Coleoptera	B	t	10.5	Coleoptera	B	t	NaN	Björck et al. 1996
Little Hawes Water	UK	54.11	-2.47	9	Group 1	11.8	Chironomids	CL	a	9.6	Chironomids	CL	a	-2.2	Lang et al. 2010
Llanilid	UK	51.5167	-3.45	60	Group 1	15	Coleoptera	B	t	12	Coleoptera	B	t	-3	Walker & Harkness 1990; Turney 1999; Walker et al. 2003
Loch Ashik	UK	57.2333	-5.81667	50	Group 1	10.8	Chironomids	CL	a	6.9	Chironomids	CL	a	-3.9	Walker & Lowe 1990; 1991; Brooks et al. 2012
Lough Nadourcan	Ireland	55.3	-7.54	70	Group 1	12.0261	Chironomids	CL	a	9.20554	Chironomids	CL	a	-2.82058	Turney et al. 2006; Watson et al. 2010
Lusvatnet	Norway	69.0667	15.5667	30	Group 1	7.44368	Chironomids	CL	a	8.03848	Chironomids	CL	a	0.594799	Aarnes et al. 2012; Birks et al. 2014
Maloja Riegel	Switzerland	46.24	9.41	1865	Group 1	9.45234	Chironomids	CL	a	9.47874	Chironomids	CL	a	0.0263963	Ilyashuk et al. 2009
Nakri	Estonia	57.895	26.2731	49	Group 1	12.5238	Chironomids	CL	a	11.0123	Chironomids	CL	a	-1.51147	Veski et al. 2015
Sunbiggin Tarn	UK	54.27	-2.3	250	Group 1	11.65	Chironomids	CL	a	8.4	Chironomids	CL	a	-3.25	Lang et al. 2010
Urswick Tarn	UK	54.09	-3.07	33	Group 1	12.7	Chironomids	CL	a	8.8	Chironomids	CL	a	-3.9	Lang et al. 2010
Usselo	Netherlands	52.12	6.49	29	Group 1	16.1	Coleoptera	B	t	NaN	Coleoptera	B	t	NaN	Van Geel et al. 1989
Whitrig Bog	UK	55.36	-2.36	125	Group 1	10.7	Chironomids	CL	a	8.5	Chironomids	CL	a	-2.2	Mayle et al. 1997; Mayle et al. 1999; Brooks & Birks 2000
Abernethy Forest	UK	57.14	-3.71667	221	Group 2	10	Birch	M	t	10	Birch seed	M	t	0	Birks 2003
Alinlampi	Finland	64.4	34.3667	104	Group 2	NaN				16.5	Najas flexilis	M	a	NaN	Vasari et al. 2007
Balupiany	Poland	54.3167	22.2167	153	Group 2	NaN				14.48	Alnus glutinosa seed	M	t	NaN	Karpinska-Kolaczek et al. 2013
Bevardis	Lithuania	55.1833	25.7333	167	Group 2	NaN				13.14	Nuphar	P	a	NaN	Gaidamavicius et al. 2011
Bled	Slovenia	46.3667	14.1	475	Group 2	11.9	Callitriche sp.	M	a	NaN				NaN	Andric et al. 2009
Bleekemeer	Netherlands	52.2333	5.75	20	Group 2	10	Birch	M	t	NaN				NaN	Bohncke & Wijmstra 1988
Borchert	Netherlands	52.3667	7	65	Group 2	NaN				15.69	Typha	M	e	NaN	van Geel et al. 1980
Brackloon Lough	Ireland	53.7583	-9.56667	100	Group 2	NaN				16.12	Littorella	P	a	NaN	von Engelbrechten et al. 2000
Brekka	Norway	61.9667	6	410	Group 2	NaN				11.39	Subularia aquatica	M	a	NaN	Birks & van Dinter 2010
Černé Lake	Czech Republic	49.1833	13.1833	1028	Group 2	10	Sparganium/Typha angustifolium	P	a/e	10	Sparganium/Typha angustifolium	P	a/e	0	Vocadlova et al. 2015
Charco da Candieira	Portugal	40.3375	-7.57972	1409	Group 2	11.7	Potmogeton sp.	P	a	11.7	Potamogeton sp.	P	a	0	van der Knaap & van Leeuwen 1997
Creno Lake	France	42.2047	8.94611	1310	Group 2	16.12	Littorella	P	a	16.12	Littorella	P	a	0	Reille et al. 1997
Drymen	UK	57.4833	-6.31667	220	Group 2	13.5	Nymphaea sp.	M	a	NaN				NaN	Vasari & Vasari 1968
Ezero	Bulgaria	42.7167	26.9333	120	Group 2	15.69	Typha	M	e	NaN				NaN	Magyari et al. 2013
Gammelmose	Denmark	56.15	9.88333	30	Group 2	NaN				8	Menyanthes trifoliata	M	e	NaN	Andresen et al. 2000
Gerzensee	Switzerland	46.5	7.33	603	Group 2	14.3	Lythrum salicaria	M	e	12.2	Pinus sylvestris seed	M	t	-2.1	Tobolski & Amman 2000
Gutaiului Mountains	Romania	47.8167	23.5333	730	Group 2	13.5	Picea	M	t	15.69	Campanula latifolia	M	t	2.19	Feurdean & Bennike 2004; Feurdean et al. 2007
Haljala	Estonia	59.4167	26.2833	67	Group 2	13.14	Nuphar	P	a	NaN				NaN	Saarse et al. 2009
Jansvatnet	Norway	70.65	23.6667	53	Group 2	NaN				8	Comarum palustre	M	e	NaN	Birks et al. 2012
Juodonys	Lithuania	55.7394	25.4375	92	Group 2	NaN				12.46	Trifolium repens	M	t	NaN	Stancikaite et al. 2009
Kasuciai	Lithuania	55.9911	21.3072	35	Group 2	NaN				15.69	Typha	P	e	NaN	Seiriene et al. 2006
Kojle-Perty	Poland	54.2667	22.8833	150	Group 2	13.45	Potmogeton filiformis	M	a	15.22	Najas marina	M	a	1.77	Galka et al. 2014
Körlättamossen	Sweden	56.1	13.0667	118	Group 2	14	Potamogeton praelongus	M	a	14.31	Alisma plantago-aquatica	M	e	0.31	Hammarlund & Lemdahl 1994
Krakenes	Norway	62.02	5	38	Group 2	11.7	Potamogeton sp.	P	a	11.7	Potamogeton sp.	P	a	0	Birks 2000; Birks & Birks 2013; Väliranta et al. 2015
Kupena	Bulgaria	41.9833	24.3333	1300	Group 2	NaN				13.84	Lemna	P	a	NaN	Huttunen et al. 1992
Kurjanovas	Latvia	56.5167	27.9833	111	Group 2	12.08	Myriophyllum spicatum	P	a	15.69	Typha	P	e	3.61	Heikkilä et al. 2009
Lago de Ajo	Spain	43.05	-6.15	1570	Group 2	NaN				16.13	Littorella	P	a	NaN	McKeever 1984; Allen et al. 1996
Lago Grande di Monticchio	Italy	40.9444	15.6133	656	Group 2	16	Tilia	M	t	NaN				NaN	Huntley et al. 1999
Lagoa de Lucenza	Spain	43.5833	-7.11667	1375	Group 2	14.31	Alisma plantago-aquatica	P	e	14.31	Alisma plantago-aquatica	P	e	0	Muños Sobrino et al. 2001
Laguna de La Roya	Spain	42.13	-6.79	1608	Group 2	14.31	Alisma plantago-aquatica	P	e	14.31	Alisma plantago-aquatica	P	e	0	Muños Sobrino et al. 2013
Lake Estanya	Spain	42.0333	-0.533333	670	Group 2	11.7	Potamogeton sp.	P	a	15.7	Typha	P	e	4	Vegas-Vilarrúbia et al. 2013
Lake Fehér	Hungary	46.3264	20.0983	87	Group 2	11.7	Potamogeton sp.	P	a	NaN				NaN	Sümegi et al. 2013
Lake Fiddau	Ireland	53.0156	-8.8675	30	Group 2	13.84	Myriophyllum verticillatum	P	a	NaN				NaN	van Asch & Hoek 2012
Lake Łukie	Poland	51.4	23.0833	163	Group 2	13.5	Nymphaea	P	a	12.16	Myriophyllum spicatum	P	a	-1.34	Zawiska et al. 2015
Lake St Anne	Romania	46.1264	25.8881	946	Group 2	15.69	Typha	P	e	NaN				NaN	Magyari et al. 2014
Lake Švarcenberk	Czech Republic	49.1458	14.7125	412	Group 2	15.7	Typha	M	e	15.7	Typha	M	e	0	Hošek et al. 2014
Lerstadvatn	Norway	62.4667	6.3	44	Group 2	NaN				11.7	Potamogeton sp.	M	a	NaN	Birks & van Dinter 2010
Liastemmen	Norway	59.1	5.14	72	Group 2	16.01	Cladium mariscus	P	a	16.13	Littorella	P	a	0.12	Paus 1989
Lielais Svetinu	Latvia	56.7583	27.1333	96	Group 2	12.2	Pinus sylvestris	M	t	12.2	Pinus sylvestris needle	M	t	0	Amon et al. 2014
Lielais Svetinu	Latvia	56.7533	27.1347	96	Group 2	12.2	Pinus sylvestris	M	t	13.5	Picea abies needle	M	t	1.3	Amon et al. 2014
Lielais Svetinu	Latvia	56.7533	27.1347	96	Group 2	14.37	Zannichellia palustris	M	a	13.5	Picea abies needle	M	t	-0.87	Veski et al. 2012
Llanilid	UK	51.5167	-3.45	60	Group 2	13.5	Nymphaea alba	M	a	13.5	Nymphaea alba	M	a	0	Walker et al. 2003
Llet-ti	Russia	66.5167	59.3	50	Group 2	NaN				15.69	Typha	M	e	NaN	Väliranta et al. 2006
Loch Kinord	UK	57.1833	-2.3	175	Group 2	16.75	Najas flexilis	M	a	NaN				NaN	Vasari & Vasari 1968
Lusvatnet	Norway	69.0667	15.5667	30	Group 2	NaN				10	Tree birch seed			NaN	Birks 2015
Madtjärn	Sweden	58.6333	12.3333	135	Group 2	13.45	Potamogeton filiformis	M	a	13.45	Potamogeton filiformis	M	a	0	Wohlfarth unpublished
Mark Valley	Netherlands	51.5333	4.78333	15	Group 2	15.69	Typha	M	e	15.69	Typha	M	e	0	Vandenberghe & Bohncke 1985; Bohncke et al. 1987
Meerfelder Maar	Germany	50.1	6.88333	337	Group 2	15.7	Typha	P	e	15.7	Typha	P	e	0	Engels et al. 2015
Mekelermeer	Netherlands	52.2333	5.75	20	Group 2	15.69	Elatine hexandra	M	a	NaN				NaN	Bohncke & Wijmstra 1988
Milheeze	Netherlands	51.5	5.76667	27	Group 2	15.7	Typha	M	e	NaN				NaN	Bos et al. 2006
Mjällsjön	Sweden	57.0139	12.5933	72	Group 2	NaN				12.15	Potamogeton pusillus (currently berchtoldii)	M	a	NaN	Wohlfarth unpublished
N Wetterau	Germany	50.2667	8.73333	500	Group 2	NaN				15.69	Typha latifolia	P	e	NaN	Andresen et al. 2000
Nakri	Estonia	57.895	26.2731	49	Group 2	NaN				11.7	Potamogeton sp.	M	a	NaN	Amon et al. 2012
Navarrés 3	Spain	39.1	-0.683333	225	Group 2	15.7	Typha	P	e	15.7	Typha	P	e	0	Carrion & van Geel 1999
Nero	Russia	57.1667	39.4167	93	Group 2	14	Callitriche hermaphroditica	M	a	NaN				NaN	Wohlfarth et al. 2006
Palughetto	Italy	46.1	12.3667	200	Group 2	15.69	Typha	P	e	15.69	Typha	P	e	0	Vescovi et al. 2007
Pamerkiai	Lithuania	54.3125	24.7311	114	Group 2	15.69	Typha	M	e	15.69	Typha	M	e	0	Stancikaite et al. 2008
Pesce Luna	Italy	41.7839	12.2272	1	Group 2	NaN				15.69	Typha	M	e	NaN	Di Rita et al. 2013
Petrasiunai	Lithuania	55.8478	25.7028	107	Group 2	NaN				15.69	Typha	P	e	NaN	Stancikaite et al. 2009
Pichozero	Russia	61.7833	37.4167	118	Group 2	NaN				10	Cristatella	M	t	NaN	Wohlfarth et al. 1999; 2002; 2004; 2007
Polabi	Czech Republic	50.25	14.5833	300	Group 2	NaN				15.69	Typha	P	e	NaN	Petr et al. 2014
Popradské Lake (Pleso)	Slovakia	49.0844	20.0731	1513	Group 2	11.7	Potamogeton sp.	P	a	11.7	Potamogeton sp.	P	a	0	Rybnickova & Rybnicek 2006
Pozo do Carballal	Spain	42.7056	-7.11111	1330	Group 2	14.31	Alisma plantago-aquatica	P	e	11.7	Potamogeton sp.	P	a	-2.61	Muños Sobrino et al. 1997
Pudozh	Russia	61.8	36.4667	40	Group 2	NaN				10	Alnus incana seed	M	t	NaN	Wohlfarth et al. 1999; 2002; 2004; 2007
Rieme 126	Belgium	51.1667	3.78333	15	Group 2	15.69	Typha	M	e	NaN				NaN	Bos et al. 2013
Rieme 143	Belgium	51.1667	3.78333	15	Group 2	15.69	Typha	P	e	NaN				NaN	Bos et al. 2013
Saham Mere	UK	52.5814	0.806389	38	Group 2	13.5	Nymphaea	P	a	11.7	Potamogeton sp.	P	a	-1.8	Bennett 1988
Sanbaria March	Spain	42.1	-6.73333	1050	Group 2	NaN				12.88	Potamogeton natans	M	a	NaN	Turner & Hannon 1988
Sea Mere	UK	52.5667	1	38	Group 2	12.16	Myriophyllum spicatum	P	a	13.49	Nymphaea	P	a	1.33	Hunt & Birks 1982
Siles lake	Spain	38.4	-2.5	1320	Group 2	11.7	Potamogeton sp.	P	a	11.7	Potamogeton sp.	P	a	0	Carrion 2002
Site I	Poland	54.2725	22.8892	200	Group 2	13.45	Potamogeton filiformis	M	a	11.7	Potamogeton sp.	M	a	-1.75	Galka & Sznel 2013; Galka et al. 2014
Site II	Poland	54.2233	22.8414	200	Group 2	13.45	Potamogeton filiformis	M	a	11.7	Potamogeton sp.	M	a	-1.75	Galka & Sznel 2013; Galka et al. 2014
Slotseng	Denmark	55.3167	9.26667	40	Group 2	13.84	Myriophyllum verticillatum	P	a	13.8	Myriophyllum verticillatum	P	a	-0.04	Mortensen et al. 2011
Sluggan bog	UK	54.1	-6.3	40	Group 2	10	Birch	M	t	NaN				NaN	Walker et al. 2012
St. Ursin	France	48.52	0.253333	280	Group 2	15.69	Typha	P	e	NaN				NaN	Barbier & Visset 2003
Steregoiu	Romania	47.8133	23.5447	790	Group 2	13.49	Nymphaea	P	a	11.7	Potamogeton sp.	P	a	-1.79	Björkman et al. 2003
Straldzha mire	Bulgaria	42.6333	26.7667	137	Group 2	15.7	Typha latifolia type	P	e	15.7	Typha latifolia type	P	e	0	Connor et al. 2013
Svartevatnet	Norway	62.4	5.93333	370	Group 2	NaN				11.39	Subullaria aquatica	M	a	NaN	Birks & van Dinter 2010
Tambichozero	Russia	61.9333	37.9	122	Group 2	10	Birch	M	t	8	Menyanthes trifoliata	M	e	-2	Wohlfarth et al. 1999; 2002; 2004; 2007
Tarnogrod plateau	Poland	50	23.1167	215	Group 2	14.11	Ceratophyllum	M	a	14.11	Ceratophyllum	M	a	0	Kolaczek et al. 2015
Timan ridge	Russia	67.4	48.4333	170	Group 2	NaN				15.69	Typha	P	e	NaN	Paus et al. 2003
Torreberga I	Sweden	55.6211	13.2364	100	Group 2	NaN				13.85	Myriophyllum verticillatum	P	a	NaN	Berglund & Digerfeldt 1970
Turbuta	Romania	47.3725	23.4986	275	Group 2	NaN				13.6	Lemna	P	a	NaN	Feurdean et al. 2007
Uddelermeer	Netherlands	52.2333	5.75	20	Group 2	14.24	Elatine hexandra	M	a	14.24	Elatine hexandra	M	a	0	Bohncke & Wijmstra 1988
Udriku	Estonia	59.3714	25.9306	95	Group 2	13.45	Potamogeton filiformis	M	a	NaN				NaN	Amon & Saarse 2010
Valle di Castiglione	Italy	41.8917	12.7597	44	Group 2	15.69	Typha	P	e	15.69	Typha	P	e	0	Di Rita et al. 2013
Villarquemado	Spain	40.5	-1.3	1000	Group 2	11.7	Potamogeton sp.	P	a	11.7	Potamogeton sp.	P	a	0	Aranbarri et al. 2014
Wolin Island	Poland	54	14.6333	4	Group 2	15.69	Typha	P	e	15.69	Typha	P	e	0	Latalowa & Borowka 2006

## Sheet: References
Aarnes, I., Bjune, A.E., Birks, H.H., Balascio, N.L., Bakke, J., Blaauw, M., 2012. Vegetation responses to rapid climatic changes during the last deglaciation 13,500-8,000 years ago on southwest And??ya, arctic Norway. Vegetation History and Archaeobotany 21, 17–35. doi:10.1007/s00334-011-0320-4
Allen, J.R.M., Huntley, B., Watts, W.A., 1996. The vegetation and climate of northwest Iberia over the last 14,000 years. Journal of Quaternary Science 11, 125-147. doi:10.1002/(SICI)1099-1417(199603/04)11:2<125::AID-JQS232>3.0.CO;2-U
Amon, L., Saarse, L., 2010. Postglacial palaeoenvironmental changesin the area surrounding Lake Udriku in North Estonia. Geological Quarterly 51, 85-94.
Amon, L., Veski, S., Heinsalu, A., Saarse, L., 2012. Timing of Lateglacial vegetation dynamics and respective palaeoenvironmental conditions in southern Estonia: evidence from the sediment record of Lake Nakri. Journal of Quaternary Science 27, 169-180.
Amon, L., Veski, S., Vassiljev, J., 2014. Tree taxa immigration to the eastern Baltic region, southeastern sector of Scandinavian glaciation during the Late-glacial period (14,500–11,700 cal. b.p.). Vegetation History and Archaeobotany 23, 207-216.
Andres, W., Bos, J.A.A., Houben, P., Kalis, A.J., Nolte, S., Rittweger, H., Wunderlich, J., 2001. Environmental change and fluvial activity during the Younger Dryas in central Germany. Quaternary International 79, 89-100.
Andresen, C.S., Björck, S., Bennike, O., Heinemeier, J., Kromer, B., 2000. What do Δ14C changes across the Gerzensee oscillation/GI-1b event imply for deglacial oscillations? Journal of Quaternary Science 15, 203-214.
Andrič, M., Massaferro, J., Eicher, U., Ammann, B., Leuenberger, M., Martinčič, A., Marinova, E., Brancelj, A., 2009. A multi-proxy Late-glacial palaeoenvironmental record from Lake Bled, Slovenia, in: Buczkó, K., Korponai, J., Padisák, J., Starratt, S. (Eds.), Palaeolimnological Proxies as Tools of Environmental Reconstruction in Fresh Water. Springer Netherlands, pp. 121-141.
Aranbarri, J., González-Sampériz, P., Valero-Garcés, B., Moreno, A., Gil-Romera, G., Sevilla-Callejo, M., García-Prieto, E., Di Rita, F., Mata, M.P., Morellón, M., Magri, D., Rodríguez-Lázaro, J., Carrión, J.S., 2014. Rapid climatic changes and resilient vegetation during the Lateglacial and Holocene in a continental region of south-western Europe. Global and Planetary Change 114, 50-65.
Barbier, D., Visset, L., 2003. Pollen analysis of the Saint-Ursin peat bog (Mayenne, Massif armoricain, Northwest France): detection of late glacial and Holocene sequences. Revue d'Archéométrie 27, 55-66.
Bedford, A., Jones, R.T., Lang, B., Brooks, S., Marshall, J.D., 2004. A Late-glacial chironomid record from Hawes Water, northwest England. Journal of Quaternary Science 19, 281–290. doi:10.1002/jqs.836
Bennett, K.D., 1988. Holocene pollen stratigraphy of central East Anglia, England, and comparison of pollen zones across the British Isles. New Phytologist 109, 237-253.
Berglund, B.E., Digerfeldt, G., 1970. A Palaeoecological Study of the Late-Glacial Lake at Torreberga, Scania, South Sweden. Oikos 21, 98-128. doi:10.2307/3543845
Birks, H.H., 2000. Aquatic macrophyte vegetation development in Kråkenes Lake, western Norway, during the late-glacial and early-Holocene. Journal of Paleolimnology 23, 7-19.
Birks, H.H., 2003. The importance of plant macrofossils in the reconstruction of Lateglacial vegetation and climate: examples from Scotland, western Norway, and Minnesota, USA. Quaternary Science Reviews 22, 453-473.
Birks, H.H., 2015. South to north: Contrasting late-glacial and early-Holocene climate changes and vegetation responses between south and north Norway. The Holocene 25, 37-52.
Birks, H.H., Aarnes, I., Bjune, A.E., Brooks, S.J., Bakke, J., Kühl, N., Birks, H.J.B., 2014. Lateglacial and early-Holocene climate variability reconstructed from multi-proxy records on Andøya, northern Norway. Quaternary Science Reviews 89, 108–122. doi:10.1016/j.quascirev.2014.01.018
Birks, H.H., Battarbee, R.W., Beerling, D.J., Birks, H.J.B., Brooks, S.J., Duigan, C.A., Gulliksen, S., Haflidason, H., Hauge, F., Jones, V.J., Jonsgard, B., Karevik, M., Larsen, E., Lemdahl, G., Lovlie, R., Mangerud, J., Peglar, S.M., Possnert, G., Smol, J.P., Solem, J.O., Solhoy, I., Solhoy, T., Sonstegaard, E., Wright, H.E., 1996. The Krakenes late-glacial palaeoenvironmental project. Journal …
Birks, H.H., Jones, V.J., Brooks, S.J., Birks, H.J.B., Telford, R.J., Juggins, S., Peglar, S.M., 2012. From cold to cool in northernmost Norway: Lateglacial and early Holocene multi-proxy environmental and climate reconstructions from Jansvatnet, Hammerfest. Quaternary Science Reviews 33, 100–120. doi:10.1016/j.quascirev.2011.11.013
Birks, H.H., Van Dinter, M., 2010. Lateglacial and early Holocene vegetation and climate gradients in the Nordfjord–Ålesund area, western Norway. Boreas 39, 783-798.
Birks, H.J.B., Williams, W.J., 1983. Late-Quaternary vegetational history of the Inner Hebrides. Proceedings of the Royal society of Edinburgh 83B, 269-292.
Björck, S., Kromer, B., Johnsen, S., Bennike, O., Hammarlund, D., Lemdahl, G., Possnert, G., Rasmussen, T.L., Wohlfarth, B., Hammer, C.U., Spurk, M., 1996. Synchronized terrestrial atmospheric deglacial records around the North Atlantic. Science 274, 1155–1160. doi:10.1126/science.274.5290.1155
Björkman, L., Feurdean, A., Wohlfarth, B., 2003. Late-Glacial and Holocene forest dynamics at Steregoiu in the Gutaiului Mountains, Northwest Romania. Review of Palaeobotany and Palynology 124, 79-111.
Bohncke, S., Vandenberghe, J.E.F., Coope, R., Reiling, R., 1987. Geomorphology and palaeoecology of the Mark valley (southern Netherlands): palaeoecology, palaeohydrology and climate during the Weichselian Late Glacial. Boreas 16, 69-85.
Bohncke, S., Wijmstra, L.E.X., 1988. Reconstruction of Late-Glacial lake-level fluctuations in The Netherlands based on palaeobotanical analyses, geochemical results and pollen-density data. Boreas 17, 403-425.
Bondestam, K., Vasari, A., Vasari, Y., Lemdahl, G., Eskonen, K., 1994. Younger dryas and preboreal in Salpausselk„ foreland, Finnish Karelia, in: Lotter, A.F., Ammann, B. (Eds.), Festschrift Gerhard Lang, pp. 161-206.
Bos, J.A.A., Bohncke, S., Janssen, C.R., 2006. Lake-level fluctuation and small-scale vegetationpatterns during the late-glacial in the Netherlands. Journal of Paleolimnology 35, 211-238.
Bos, J.A.A., Verbruggen, F., Engels, S., Crombé, P., 2013. The influence of environmental changes on local and regional vegetation patterns at Rieme (NW Belgium): implications for Final Palaeolithic habitation. Vegetation History and Archaeobotany 22, 17-38.
Brooks, S.J., Birks, H.J.B., 2000. Chironomid-inferred late-glacial air temperatures at Whitrig Bog, southeast Scotland. Journal of Quaternary Science 15, 759–764. doi:10.1002/1099-1417(200012)15:8<759::AID-JQS590>3.0.CO;2-V
Brooks, S.J., Matthews, I.P., Birks, H.H., Birks, H.J.B., 2012. High resolution Lateglacial and early-Holocene summer air temperature records from Scotland inferred from chironomid assemblages. Quaternary Science Reviews 41, 67–82. doi:10.1016/j.quascirev.2012.03.007
Carrion, J., van Geel, B., 1999. Fine-resolution Upper Weichselian and Holocene palynological record from Navarrés (Valencia, Spain) and a discussion about factors of Mediterranean forest succession. Review of Palaeobotany and Palynology 106, 209-236.
Carrión, J.S., 2002. Patterns and processes of Late Quaternary environmental change in a montane region of southwestern Europe. Quaternary Science Reviews 21, 2047-2066.
Connor, Simon E; Ross, Shawn A; Sobotkova, Adela; Herries, Andy IR; Mooney, Scott D; Longford, Catherine; Iliev, Ilia, 2013. Environmental conditions in the SE Balkans since the Last Glacial Maximum and their influence on the spread of agriculture into Europe. Quaternary Science Reviews, 68, 200-215, doi:10.1016/j.quascirev.2013.02.011
Di Rita, F., Anzidei, A.P., Magri, D., 2013. A Lateglacial and early Holocene pollen record from Valle di Castiglione (Rome): Vegetation dynamics and climate implications. Quaternary International 288, 73-80.
Di Rita, F., Celant, A., Milli, S., Magri, D., 2015. Lateglacial–early Holocene vegetation history of the Tiber delta (Rome, Italy) under the influence of climate change and sea level rise. Review of Palaeobotany and Palynology 218, 204-216.
Engels, S., Van Geel, B., Buddelmeijer, N., Brauer, A., 2015. High-resolution palynological evidence for vegetation response to the Laacher See eruption from the varved record of Meerfelder Maar (Germany) and other central European records. Review of Palaeobotany and Palynology 221, 160-170.
Feurdean, A., 2005. Holocene forest dynamics in northwestern Romania. The Holocene 15, 435-446.
Feurdean, A., Bennike, O., 2004. Late Quaternary palaeoecological and palaeoclimatological reconstruction in the Gutaiului Mountains, northwest Romania. Journal of Quaternary Science 19, 809-827.
Feurdean, A., Mosbrugger, V., Onac, B., Polyak, V., Veres, D., 2007. Younger Dryas to mid-Holocene environmental history of the lowlands of NW Transylvania, Romania. Quaternary Research 68, 364-378.
Filippi, M.L., Heiri, O., Arpenti, E., Angeli, N., Bortolotti, M., Lotter, A.F., Borg, K.V.A.N.D.E.R., 2007. Evoluzione paleoambientale dal Tardoglaciale a oggi ricostruita attraverso lo studio dei sedimenti del Lago di Lavarone (Altopiano di Folgaria e Lavarone , Trentino). Studi Trentini di Scienze Naturali - Acta Geologica 82, 279–298.
Finsinger, W., Tinner, W., 2006. Holocene vegetation and land-use changes in response to climatic changes in the forelands of the southwestern Alps, Italy. Journal of Quaternary Science 21, 243–258. doi:10.1002/jqs.971
Gaidamavičius, A., Stančikaitė, M., Kisielienė, D., Mažeika, J., Gryguc, G., 2011. Post-glacial vegetation and environment of the Labanoras Region, East Lithuania: implications for regional history. Geological Quarterly 55, 269-284.
Gałka, M., Sznel, M., 2013. Late Glacial and Early Holocene development of lakes in northeastern Poland in view of plant macrofossil analyses. Quaternary International 292, 124-135.
Gałka, M., Tobolski, K., Bubak, I., 2014. Late Glacial and Early Holocene lake level fluctuations in NE Poland tracked by macro-fossil, pollen and diatom records. Quaternary International 388, 23-38.
Hammarlund, D., Lemdahl, G., 1994. A Late Weichselian stable isotope stratigraphy compared with biostratigraphical data: A case study from southern Sweden. Journal of Quaternary Science 9, 13-31.
Heikkilä, M., Fontana, S., Seppä, H., 2009. Rapid lateglacial tree population dynamics and ecosystem change in the eastern Baltic region. Journal of Quaternary Science 24, 802-815. doi:10.1002/jqs.1254
Heiri, O., Cremer, H., Engels, S., Hoek, W.Z., Peeters, W., Lotter, A.F., 2007. Lateglacial summer temperatures in the Northwest European lowlands: a chironomid record from Hijkermeer, the Netherlands. Quaternary Science Reviews 26, 2420–2437. doi:10.1016/j.quascirev.2007.06.017
Heiri, O., Filippi, M.-L., Lotter, A.F., 2005. Lateglacial summer temperature in the Trentino area (Northern Italy) as reconstructed by fossil chironomid assemblages in Lago di Lavarone (1100 m a.s.l.). Studi Trentini di Scienze Naturali - Acta Geologica 82, 299–308.
Heiri, O., Millet, L., 2005. Reconstruction of Late Glacial summer temperatures from chironomid assemblages in Lac Lautrey (Jura, France). Journal of Quaternary Science 20, 33–44. doi:10.1002/jqs.895
Hošek, J., Pokorný, P., Kubovčík, V., Horáček, I., Žáčková, P., Kadlec, J., Rojik, F., Lisá, L., Bučkuliaková, S., 2014. Late glacial climatic and environmental changes in eastern-central Europe: Correlation of multiple biotic and abiotic proxies from the Lake Švarcenberk, Czech Republic. Palaeogeography, Palaeoclimatology, Palaeoecology 396, 155-172.
Hunt, T.G., Birks, H.J.B., 1982. Devensian Late-Glacial Vegetational History at Sea Mere, Norfolk. Journal of Biogeography 9, 517-538.
Huntley, B., Watts, W.A., Allen, J.R.M., Zolitschka, B., 1999. Palaeoclimate, chronology and vegetation history of the Weichselian Lateglacial: comparative analysis of data from three cores at Lago Grande di Monticchio, southern Italy. Quaternary Science Reviews 18, 945-960.
Huttunen, A., Huttunen, R.L., Vasari, Y., Panovska, H.I.P., Bozilova, E.D.B., 1992. Late Glacial and Holocene history of flora and vegetation in the Western Rhodopes Mountains Bulgaria. Acta Botanica Fennica 144, 63-80.
Ilyashuk, B., Gobet, E., Heiri, O., Lotter, A.F., van Leeuwen, J.F.N., van der Knaap, W.O., Ilyashuk, E., Oberli, F., Ammann, B., 2009. Lateglacial environmental and climatic changes at the Maloja Pass, Central Swiss Alps, as recorded by chironomids and pollen. Quaternary Science Reviews 28, 1340–1353. doi:10.1016/j.quascirev.2009.01.007
Isarin, R.F.B., Bohncke, S.J.P., 1999. Mean July Temperatures during the Younger Dryas in Northwestern and Central Europe as Inferred from Climate Indicator Plant Species. Quaternary Research 51, 158-173.
Joannin, S., Brugiapaglia, E., de Beaulieu, J.L., Bernardo, L., Magny, M., Peyron, O., Goring, S., Vannière, B., 2012. Pollen-based reconstruction of Holocene vegetation and climate in southern Italy: the case of Lago Trifoglietti. Clim. Past 8, 1973-1996.
Jones, R.T., Marshall, J.D., Crowley, S.F., Bedford, A., Richardson, N., Bloemendal, J., Oldfield, F., 2002. A high resolution, multiproxy Late-glacial record of climate change and intrasystem responses in northwest England. Journal of Quaternary Science 17, 329–340. doi:10.1002/jqs.683
Karpinska-Kolaczek, M., Kolaczek, P., Stachiwicz-Rybla, R. & Obidowicz, 2013. Palaleobotanical studies on Late Glacial and Holocene vegetation development and transformations of the "Wielkie Bloto" mire near Goldap (north-eastern Poland). Acta Palaeobotanica 53, 53-67.
Kołaczek, P., Gałka, M., Karpińska-Kołaczek, M., 2015. Succession of arboreal taxa during the Late Glacial in south-eastern Poland: Climatic implications. Palaeogeography, Palaeoclimatology, Palaeoecology 421, 1-14.
Lang, B., Brooks, S.J., Bedford, A., Jones, R.T., Birks, H.J.B., Marshall, J.D., 2010. Regional consistency in Lateglacial chironomid-inferred temperatures from five sites in north-west England. Quaternary Science Reviews 29, 1528–1538. doi:10.1016/j.quascirev.2009.02.023
Larocque, I., Finsinger, W., 2008. Late-glacial chironomid-based temperature reconstructions for Lago Piccolo di Avigliana in the southwestern Alps (Italy). Palaeogeography, Palaeoclimatology, Palaeoecology 257, 207–223. doi:10.1016/j.palaeo.2007.10.021
Laroque-Tobler, I., Heiri, O., Wehrli, M., 2010. Late Glacial and Holocene temperature changes at Egelsee, Switzerland, reconstructed using subfossil chironomids. Journal of Paleolimnology 43, 649-666. doi:10.1007/s10933-009-9358-z
Latalowa, M., Borowka, R., 2006. The Alleröd/Younger Dryas transition in Wolin Island, northwest Poland, as reflected by pollen, macrofossils, and chemical content of an organic layer separating two aeolian series. Vegetation History and Archaeobotany 15, 321-331.
Lotter, A.F., Birks, H.J.B., Eicher, U., Hofmann, W., Schwander, J., Wick, L., 2000. Younger Dryas and Allerod summer temperatures at Gerzensee (Switzerland) inferred from fossil pollen and cladoceran assemblages. Palaeogeography, Palaeoclimatology, Palaeoecology 159, 349–361. doi:10.1016/S0031-0182(00)00093-6
Lotter, A.F., Heiri, O., Brooks, S., van Leeuwen, J.F.N., Eicher, U., Ammann, B., 2012. Rapid summer temperature changes during Termination 1a: High-resolution multi-proxy climate reconstructions from Gerzensee (Switzerland). Quaternary Science Reviews 36, 103–113. doi:10.1016/j.quascirev.2010.06.022
Lowe, J.J., Walker, M.J.C., Coope, G.R., Sheldrik, C., Harkness, D.D., 1995. Direct comparison of UK temperatures and Greenland snow accumulation rates, 15 000-12 000 yr ago. Journal of Quaternary Science 10, 175–180.
Magny M, Aalbersberg G, Bégeot C, Benoit-Ruffaldi P, Bossuet G, Disnar JR, Heiri O, Laggoun-Defarge F, Millet L, Peyron O, Vannière B, Walter-Simonnet AV., 2006. Environmental and climatic changes in the Jura mountains (eastern France) during the Last Glacial–Interglacial transition: a multi-proxy record from Lake Lautrey. Quat Sci Rev 25(5/6), 414–445
Magny, M., Aalbersberg, G., Bégeot, C., Benoit-Ruffaldi, P., Bossuet, G., Disnar, J.R., Heiri, O., Laggoun-Defarge, F., Mazier, F., Millet, L., Peyron, O., Vannière, B., Walter-Simonnet, A.V., 2006. Environmental and climatic changes in the Jura mountains (eastern France) during the Lateglacial-Holocene transition: A multi-proxy record from Lake Lautrey. Quaternary Science Reviews 25, 414–445. do…
Magyari, E.K., Gaydarska, B., Pettitt, P. & Chapman, J., 2013. Palaeo-environments of the Balkan Lateglacial and their potential - were humans absent from the Garden of Eden? Bulgarian e-Journal of Archaeology 3, 1-30.
Magyari, E.K., Veres, D., Wennrich, V., Wagner, B., Braun, M., Jakab, G., Karátson, D., Pál, Z., Ferenczy, G., St-Onge, G., Rethemeyer, J., Francois, J.P., von Reumont, F., Schäbitz, F., 2014. Vegetation and environmental responses to climate forcing during the Last Glacial Maximum and deglaciation in the East Carpathians: attenuated response to maximum cooling and increased biomass burning. Quat…
Matthews, I.P., Birks, H.H., Bourne, A.J., Brooks, S.J., Lowe, J.J., Macleod, A., Pyne-O&apos;Donnell, S.D.F., 2011. New age estimates and climatostratigraphic correlations for the borrobol and penifiler tephras: Evidence from Abernethy Forest, Scotland. Journal of Quaternary Science 26, 247–252. doi:10.1002/jqs.1498
Mayle, F.E., Bell, M., Birks, H.H., Brooks, S.J., Coope, G.R., Lowe, J.J., Sheldrick, C., Shijie, L., Turney, C.S.M., Walker, M.J.C., 1999. Climate variations in Britain during the Last Glacial-Holocene transition (15.0-11.5 cal ka BP): comparison with the GRIP ice-core record. Journal of the Geological Society 156, 411–423. doi:10.1144/gsjgs.156.2.0411
Mayle, F.E., Lowe, J.J., Sheldrick, C., 1997. The late devensian lateglacial palaeoenvironmental record from Whitrig Bog, SE Scotland. 1. Lithostratigraphy, Geochemistry and Palaeobotany. Boreas 26, 279–295. doi:10.1111/j.1502-3885.1997.tb00856.x
McKeever, M.H., 1984. Comparative palynological studies of two lake sites in western Ireland and northwestern Spain. Trinity College, Dublin, Ireland.
Millet, L., Rius, D., Galop, D., Heiri, O., Brooks, S.J., 2012. Chironomid-based reconstruction of Lateglacial summer temperatures from the Ech palaeolake record (French western Pyrenees). Palaeogeography, Palaeoclimatology, Palaeoecology 315-316, 86–99. doi:10.1016/j.palaeo.2011.11.014
Mortensen, M.F., Birks, H.H., Christensen, C., Holm, J., Noe-Nygaard, N., Odgaard, B.V., Olsen, J., Rasmussen, K.L., 2011. Lateglacial vegetation development in Denmark – New evidence based on macrofossils and pollen from Slotseng, a small-scale site in southern Jutland. Quaternary Science Reviews 30, 2534-2550.
Muñoz Sobrino, C., Heiri, O., Hazekamp, M., van der Velden, D., Kirilova, E.P., García-Moreiras, I., Lotter, A.F., 2013. New data on the Lateglacial period of SW Europe: a high resolution multiproxy record from Laguna de la Roya (NW Iberia). Quaternary Science Reviews 80, 58-77.
Muñoz Sobrino, C., Ramil-Rego, P., Rodríguez Guitián, M.A., 1997. Upland vegetation in the north-west Iberian peninsula after the last glaciation: forest history and deforestation dynamics. Vegetation History and Archaeobotany 6, 215–233.
Muschitiello, F. & Wohlfarth, B., 2015. Time-transgressive environmental shifts across Northern Europe at the onset of the Younger Dryas. Quat. Sci. Rev. 109, 49–56.
Nesje, A., Bakke, J., Brooks, S.J., Kaufman, D.S., Kihlberg, E., Trachsel, M., D’Andrea, W.J., Matthews, J.A., 2014. Late glacial and Holocene environmental changes inferred from sediments in Lake Myklevatnet, Nordfjord, western Norway. Vegetation History and Archaeobotany 23, 229–248. doi:10.1007/s00334-013-0426-y
Paus, A., 1989. Late Weichselian vegetation, climate, and floral migration at Liastemmen, North Rogaland, south-western Norway. Journal of Quaternary Science 4, 223-242.
Paus, A., Svendsen, J.I., Matiouchkov, A., 2003. Late Weichselian (Valdaian) and Holocene vegetation and environmental history of nothern Timan Ridge European Arctic Russia. Quaternary Science Reviews 22, 2285-2302.
Petr, L., Sádlo, J., Žáčková, P., Lisá, L., Novák, J., Rohovec, J., Pokorný, P., 2014. Late-Glacial and Holocene Environmental History of an Oxbow Wetland in the Polabí Lowland (River Elbe, Czech Republic); a Context-Dependent Interpretation of a Multi-Proxy Analysis. Folia Geobot 49, 137-162.
Peyron, O., Bégeot, C., Brewer, S., Heiri, O., Magny, M., Millet, L., Ruffaldi, P., Van Campo, E., Yu, G., 2005. Late-Glacial climatic changes in Eastern France (Lake Lautrey) from pollen, lake-levels, and chironomids. Quaternary Research 64, 197–211. doi:10.1016/j.yqres.2005.01.006
Reille, M., Gamisans, J., de Beaulieu, J.L., Andrieu, V., 1997. The late-glacial at Lac de Creno (Corsica, France): a key site in the western Mediterranean basin. New Phytologist 135, 547-559.
Rybníčková, E., Rybníček, K., 2006. Pollen and macroscopic analyses of sediments from two lakes in the High Tatra mountains, Slovakia. Vegetation History and Archaeobotany 15, 345-356.
Saarse, L., Niinemets, E., Amon, L., Heinsalu, A., Veski, S., Sohar, K., 2009. Development of the late glacial Baltic basin and the succession of vegetation cover as revealed at Palaeolake Haljala, northern Estonia. Estonian Journal of Earth Sciences 58, 317-333.
Samartin, S., Heiri, O., Vescovi, E., Brooks, S.J., Tinner, W., 2012. Lateglacial and early Holocene summer temperatures in the southern Swiss Alps reconstructed using fossil chironomids. Journal of Quaternary Science 27, 279–289. doi:10.1002/jqs.1542
Seiriene, V., Stancikaite, M., Kisieline, D., Sinkunas, P., 2006. Lateglacial environment inferred from palaeobotanical and 14C data of sediment sequence from Lake Kasuciai, West Lithuania. Baltica 19, 80-90.
Sobrino, C.M., Heiri, O., Hazekamp, M., van der Velden, D., Kirilova, E.P., Garcìa-Moreiras, I., Lotter, A.F., 2013. New data on the Lateglacial period of SW Europe: A high resolution multiproxy record from Laguna de la Roya (NW Iberia). Quaternary Science Reviews 80, 58–77. doi:10.1016/j.quascirev.2013.08.016
Stančikaitė, M., Kisielienė, D., Moe, D., Vaikutienė, G., 2009. Lateglacial and early Holocene environmental changes in northeastern Lithuania. Quaternary International 207, 80-92.
Stančikaitė, M., Šinkūnas, P., Šeirienė, V., Kisielienė, D., 2008. Patterns and chronology of the Lateglacial environmental development at Pamerkiai and Kašučiai, Lithuania. Quaternary Science Reviews 27, 127-147.
Sümegi, P., Magyari, E., Dániel, P., Molnár, M., Törőcsik, T., 2013. Responses of terrestrial ecosystems to Dansgaard–Oeshger cycles and Heinrich-events: A 28,000-year record of environmental changes from SE Hungary. Quaternary International 293, 34-50.
Tobolski, K., Ammann, B., 2000. Macrofossils as records of plant responses to rapid Late Glacial climatic changes at the three sites in the Swiss Alps. Palaeogeography, Palaeoclimatology, Palaeoecology 159, 251-259.
Tóth, M., Magyari, E.K., Brooks, S.J., Braun, M., Buczkó, K., Báint, M., Heiri, O., 2012. A chironomid-based reconstruction of late glacial summer temperatures in the southern Carpathians (Romania). Quaternary Research 77, 122–131. doi:10.1016/j.yqres.2011.09.005
Turner, C., Hannon, G.E., 1988. Vegetational Evidence for Late Quaternary Climatic Changes in Southwest Europe in Relation to the Influence of the North Atlantic Ocean. Philosophical Transactions of the Royal Society of London B: Biological Sciences, The Royal Society, 318, 451-485.
Turney, C.S.M., 2009. Lacustrine Bulk Organic δ13C in the British Isles during the Last Glacial-Holocene Transition (14-9 kas 14C BP). Arctic, Antarctic, and Alpine research 31, 71–81.
Turney, C.S.M., van den Burg, K., Wastegård, S., Davies, S.M., Whitehouse, N.J., Pilcher, J.R., Callaghan, C., 2006. North European last glacial-interglacial transition (LGIT; 15-9 ka) tephrochronology: Extended limits and new events. Journal of Quaternary Science 21, 335–345. doi:10.1002/jqs.990
Turney, CSM, 1999: Lacustrine bulk organic d13C in the British Isles during the Last Glacial–Holocene transition (14–9 ka 14C BP). Arctic, Antarctic and Alpine Research 31, 71–81.
Väliranta, M., Kultti, S., Seppä, H., 2006. Vegetation dynamics during the Younger Dryas-Holocene transition in the extreme northern taiga zone, northeastern European Russia. Boreas 35, 202-212.
Väliranta, M., Salonen, J.S., Heikkilä, M., Amon, L., Helmens, K., Klimaschewski, A., Kuhry, P., Kultti, S., Poska, A., Shala, S., Veski, S. & Birks, H.H. 2015. Plant macrofossil evidence for an early onset of the Holocene summer thermal maximum in northern Europe. Nature Communications 6, DOI: 10.1038/ncomms7809.
Van Asch, N., Hoek, W.Z., 2012. The impact of summer temperature changes on vegetation development in Ireland during the Weichselian Lateglacial interstadial. Journal of Quaternary Science 27, 441-450.
Van der Knaap, W.O., van Leeuwen, J.F.N., 1997. Late Glacial and early Holocene vegetation succession, altitudinal vegetation zonation, and climatic change in the Serra da Estrela, Portugal. Review of Palaeobotany and Palynology 97, 239-285.
Van Geel, B., Bohncke, S., Dee, H., 1980. A palaeoecological study of an upper late glacial and Holocene sequence from "de Borchert", the Netherlands. Review of Palaeobotany and Palynology 31, 367-392.
Van Geel, B., Coope, G.R., Van Der Hammen, T., 1989. Palaeoecology and stratigraphy of the lateglacial type section at Usselo (the Netherlands). Review of Palaeobotany and Palynology 60. doi:10.1016/0034-6667(89)90072-9
Vandenberghe, J., Bohncke, S., 1985. The Weichselian Late Glacial in a small lowland valley (Mark River, Belgium and the Netherlads). Bulletin de l'Association francaise pour l'étude du quaternaire 2, 167-175.
Vasari, Y., Kuznetsov, O., L., Lavrova, N., B., Shelekova, T., S. & Vasari, A. , 2007. Alinlampi, a Late-Glacial site in the northen Karelian Republic. Annales Botanici Fennici 44, 42-55.
Vasari, Y., Vasari,A., 1968. Late- and post-glacial macrophytic vegetation in the lochs of northern Scotland. Acta Botanica Fennica 80, 1-120.
Vegas-Vilarrúbia, T., González-Sampériz, P., Morellón, M., Gil-Romera, G., Pérez-Sanz, A., Valero-Garcés, B., 2013. Diatom and vegetation responses to Late Glacial and Early Holocene climate changes at Lake Estanya (Southern Pyrenees, NE Spain). Palaeogeography, Palaeoclimatology, Palaeoecology 392, 335-349.
Vescovi, E., Ravazzi, C., Arpenti, E., Finsinger, W., Pini, R., Valsecchi, V., Wick, L., Ammann, B., Tinner, W., 2007. Interactions between climate and vegetation during the Lateglacial period as recorded by lake and mire sediment archives in Northern Italy and Southern Switzerland. Quaternary Science Reviews 26, 1650-1669.
Veski, S., Amon, L., Heinsalu, A., Reitalu, T., Saarse, L., Stivrins, N., Vassiljev, J., 2012. Lateglacial vegetation dynamics in the eastern Baltic region between 14,500 and 11,400 Cal yr BP: A complete record since the Bølling (GI-1e) to the Holocene. Quaternary Science Reviews 40, 39-53.
Veski, S., Seppä, H., Stančikaite, M., Zernitskaya, V., Reitalu, T., Gryguc, G., Heinsalu, A., Stivrins, N., Amon, L., Vassiljev, J., Heiri, O., 2015. Quantitative summer and winter temperature reconstructions from pollen and chironomid data between 15 and 8 ka BP in the Baltic-Belarus area. Quaternary International 388, 4–11. doi:10.1016/j.quaint.2014.10.059
Vočadlová, K., Petr, L., Žáčková, P., Křížek, M., Křížová, L., Hutchinson, S.H., Šobr, M., 2015. The Lateglacial and Holocene in Central Europe: a multi-proxy environmental record from the Bohemian Forest, Czech Republic. Boreas 44, 769-784.
von Engelbrechten, S., E. , McGee, D.J., Little, Mitchell, F.J.G., 2000. A paleoecological study of Brackloon Wood, Co Mayo; Vegetation dynamics and human impact throughout the Holocene period (c.10,000 years BP - Present), Forest Ecosystem Research Group Report Department of Botany, Trinity College Dublin.
Walker, M., Lowe, J., Blockley, S.P.E., Bryant, C., Coombes, P., Davies, S., Hardiman, M., Turney, C.S.M., Watson, J., 2012. Lateglacial and early Holocene palaeoenvironmental ‘events’ in Sluggan Bog, Northern Ireland: comparisons with the Greenland NGRIP GICC05 event stratigraphy. Quaternary Science Reviews 36, 124-138.
Walker, M.J.C., Coope, G.R., Lowe, J.J., 1993. The Devensian (Weichselian) Lateglacial palaeoenvironmental record from Gransmoor, East Yorkshire, England. A contribution to the “North Atlantic seaboard programme” of IGCP-253, “Termination of the Pleistocene.” Quaternary Science Reviews 12, 659–680. doi:10.1016/0277-3791(93)90006-8
Walker, M.J.C., Coope, G.R., Sheldrick, C., Turney, C.S.M., Lowe, J.J., Blockley, S.P.E., Harkness, D.D., 2003. Devensian Lateglacial environmental changes in Britain: A multi-proxy environmental record from Llanilid, South Wales, UK, Quaternary Science Reviews. doi:10.1016/S0277-3791(02)00247-0
Walker, M.J.C., Harkness, D.D., 1990. Radiocarbon dating the Devensian Lateglacial in Britain : new evidence from Llanilid, South Wales. Journal of Quaternary Science 5, 135–144. doi:10.1002/jqs.3390050205
Walker, M.J.C., Lowe, J.J., 1994. Reconstructing the environmental history of the last glacial-interglacial transition: Evidence from the Isle of Skye, Inner Hebrides, Scotland. Quaternary Science Reviews 14, 15–49. doi:10.1016/j.quascirev.2011.08.011
Watson, J.E., Brooks, S.J., Whitehouse, N.J., Reimer, P.J., Birks, H.J.B., Turney, C., 2010. Chironomid-inferred late-glacial summer air temperatures from Lough Nadourcan, Co. Donegal, Ireland. Journal of Quaternary Science 25, 1200–1210. doi:10.1002/jqs.1399
Wehrli, M. Tinner, W., Ammann, B., 2007. 16 000 years of vegetation and settlement history from Egelsee (Menzingen, central Switzerland). The Holocene 17, 747 – 761. doi:10.1177/0959683607080515
Wohlfarth, B., Bennike, O., Brunnberg, L., Demidov, I., Possnert, G., Vyahirev, S., 1999. AMS 14C measurements and macrofossil analyses of a varved sequence near Pudozh, eastern Karelia, NW Russia. Boreas 29, 575-586.
Wohlfarth, B., Filimonova, L., Bennike, O., Bj”rkman, L., Brunnberg, L., Lavrova, N., Demidov, I., Possnert, G., 2002. Late-Glacial and Early Holocene Environmental and Climatic Changenat Lake Tambichozero, Southeastern Russian Karelia. Quaternary Research 58, 261-272.
Wohlfarth, B., Lacourse, T., Bennike, O., Subetto, D.A., Tarasov, P., Demidov, I., Filimonova, L., Sapelko, T.V., 2007. Climatic and environmental changes in north-western Russia between 15,000 and 8000 cal yr BP: a review. Quaternary Science Reviews 26, 1871-1883.
Wohlfarth, B., Schwark, L., Bennike, O., Filimonova, L., Tarasov, P., Björkman, L., Brunnberg, L., Demidov, I., Possnert, G., 2004. Unstable early-Holocene climatic and environmental conditions in northnwestern Russia derived from a multidisciplinary study of a lake-sediment sequence from Pichozero, southeastern Russian Karelia. The Holocene 14, 732-746.
Wohlfarth, B., Tarasov, P., Bennike, O., Lacourse, T., Subetto, D.A., Torssander, P., Romanenko, F., 2006. Late glacial and Holocene palaeoenvironmental changes in the Rostov-Yaroslavl' area, West Central Russia. Journal of Paleolimnology 35, 543-569.
Zawiska, I., Słowiński, M., Correa-Metrio, A., Obremska, M., Luoto, T., Nevalainen, L., Woszczyk, M., Milecka, K., 2015. The response of a shallow lake and its catchment to Late Glacial climate changes — A case study from eastern Poland. Catena 126, 1-10. doi:10.1016/j.catena.2014.10.007
